# Supplementary material for: In Vitro Metabolism of Donepezil in Liver Microsomes Using Non-Targeted Metabolomics
Source: Pharmaceutics. 2021 Jun 23;13(7):936. doi: 10.3390/pharmaceutics13070936 (PMC8309179; doi:10.3390/pharmaceutics13070936)
Supplement: Supplementary file 1 [file pharmaceutics-13-00936-s001.zip]

Archive with 1 entries (1 files):
- pharmaceutics-1250726-supplementary.pdf
